# Supplementary material for: Alleviation of Cognitive Impairment-like Behaviors, Neuroinflammation, Colitis, and Gut Dysbiosis in 5xFAD Transgenic and Aged Mice by Lactobacillus mucosae and Bifidobacterium longum
Source: Nutrients. 2023 Jul 29;15(15):3381. doi: 10.3390/nu15153381 (PMC10421059; doi:10.3390/nu15153381)
Supplement: Supplementary file 1 [file nutrients-15-03381-s001.zip]

Archive with 1 entries (1 files):
- nutrients-2473654-supplementary.pdf
